# Supplementary material for: Proteasome-Associated Proteins, PA200 and ECPAS, Are Essential for Murine Spermatogenesis
Source: Biomolecules. 2023 Mar 24;13(4):586. doi: 10.3390/biom13040586 (PMC10135743; doi:10.3390/biom13040586)
Supplement: Supplementary file 1 [file biomolecules-13-00586-s001.zip]

Archive with 14 entries (13 files):
- supplementary files/
- __MACOSX/._supplementary files
- supplementary files/Figure S3.tiff
- __MACOSX/supplementary files/._Figure S3.tiff
- supplementary files/.DS_Store
- __MACOSX/supplementary files/._.DS_Store
- supplementary files/Figure S2.tiff
- __MACOSX/supplementary files/._Figure S2.tiff
- supplementary files/MovieS1.mov
- __MACOSX/supplementary files/._MovieS1.mov
- supplementary files/MovieS2.mov
- __MACOSX/supplementary files/._MovieS2.mov
- supplementary files/Figure S1.tiff
- __MACOSX/supplementary files/._Figure S1.tiff
